# Supplementary material for: Optimization of the Chemical Monoubiquitination System for Low-Solubility Protein: Achieving Balance Between Specificity and Yield
Source: Curr Issues Mol Biol. 2026 Jun 29;48(7):666. doi: 10.3390/cimb48070666 (PMC13406685; doi:10.3390/cimb48070666)
Supplement: Supplementary file 1 [file cimb-48-00666-s001.zip › Supplementary Table S1.xlsx]

## Sheet: Sheet1
Primers used to generate constructs
Construct	Primers	Sequence (5' to 3')
His-UbiquitinG76C	28a-UBG76C-F	CAGCAAATGGGTCGCGGATCCATGCAAATTTTCGTTAAG
	28a-UBG76C-R	GTGGTGCTCGAGTGCGGCCGCTTAACAGCCACGGAGTCG
GST4CS	GST-F	TAAATTAACACAGTCTATGGCCATCATACGTTATATAGC
	GST-R	CTCGAGTCGACCCGGGAATTCCGGGGATCCCAGGGGCCC
	GST-C1S-F	GGTTCTCCAAAAGAGCGTGCAGAGATTTCAATGCTTGAA
	GST-C1S-R	TTCAAGCATTGAAATCTCTGCACGCTCTTTTGGAGAACC
	GST-C2S-F	AGATCGTTTATCTCATAAAACATAT
	GST-C2S-R	ATATGTTTTATGAGATAAACGATCT
	GST-C3SC4S-F	AATGTCTCTGGATGCGTTCCCAAAATTAGTTTCTTTTAA
	GST-C3SC4S-R	TTAAAAGAAACTAATTTTGGGAACGCATCCAGAGACATT
GST-SSPP5CSK305C	GST-SSPPC5S-F	CCCTGGGATCCCCGGAATTCATGGTTAAACCCtctTGGAGAATAG
	GST-SSPP-R	CGATGCGGCCGCTCGAGtcaTGATGTTGAATGCATCGGGTATCCCCCTC
	C54S-F	GGATCAGAGCCAGATCGAAT
	C54S-R	ATTCGATCTGGCTCTGATCC
	C142143148S-F	GGGGTCAAGTAGCTTGGCAGGAGTGATAAGCAACGGATT
	C142143148S-R	AATCCGTTGCTTATCACTCCTGCCAAGCTACTTGACCCC
	K305C-F	GAGACTACTTtgtGCTGCATTGAAGGAAGCA
	K305C-R	TGCTTCCTTCAATGCAGCacaAAGTAGTCT
GST4CS-L-SSPP5CSK305C	4CS-L-K305C-F	CCCTGGGATCCCCGGAATTCGGTGGCGGTGGCTCCGGTGGCGGTGGCTCCGGTGGCGGTGGCTCCATGGTTAAACCCTCTTGGAG
	4CS-L-K305C-R	CGATGCGGCCGCTCGAGTCATGATGTTGAATGCATCGG
GST-SSPP	6P-1-SSPP-F	CCTGGGATCCCCGGAATTCATGGTTAAACCCTGTTGGAG
	6P-1-SSPP-R	CACGATGCGGCCGCTCGAGTCATGATGTTGAATGCATCG
