# Supplementary material for: Optimization of the Chemical Monoubiquitination System for Low-Solubility Protein: Achieving Balance Between Specificity and Yield
Source: Curr Issues Mol Biol. 2026 Jun 29;48(7):666. doi: 10.3390/cimb48070666 (PMC13406685; doi:10.3390/cimb48070666)
Supplement: Supplementary file 1 [file cimb-48-00666-s001.zip › Supplementary Table S2.xlsx]

## Sheet: Sheet1
Full-length ubiquitin CDS synthesized by BGI Genomics
ATGCAAATTTTCGTTAAGACCCTTACTGGCAAGACCATCACCCTGGAGGTTGAGCCTAGCGATACTATTGAAAATGTCAAAGCTAAGATACAAGATAAAGAGGGTATCCCTCCCGACCAACAGCGACTCATCTTCGCCGGTAAGCAACTAGAAGATGGACGAACTCTCAGTGATTATAATATTCAAAAAGAAAGTACCCTGCATCTCGTACTGCGACTCCGTGGCGGATAA
