# Supplementary material for: Optimization of the Chemical Monoubiquitination System for Low-Solubility Protein: Achieving Balance Between Specificity and Yield
Source: Curr Issues Mol Biol. 2026 Jun 29;48(7):666. doi: 10.3390/cimb48070666 (PMC13406685; doi:10.3390/cimb48070666)
Supplement: Supplementary file 1 [file cimb-48-00666-s001.zip › Supplementary Table S4.xlsx]

## Sheet: Sheet1
Purification yields of recombinant proteins and yield analysis of site-specific chemical monoubiquitination.
Protein name	Purification yield (mg/L culture)
GST	0.98 ± 0.08
GST4CS	1.00 ± 0.03
GST4CS-SSPP	0.073 ± 0.004
GST-SSPP	0.075 ± 0.004
GST-SSPP5CSK305C	0.010 ± 0.001
GST4CS-SSPP5CSK305C	0.010 ± 0.001
GST4CS-L-SSPP5CSK305C	0.025 ± 0.005
mUb-GST4CS-L-SSPP5CSK305C	2.2/2.57
Note:For protein purification, bacterial cells were cultured in 400 mL Erlenmeyer flasks. The recombinant GST-fusion proteins were purified using 300 μL of glutathione affinity resin (Cytiva). After washing, bound proteins were eluted with 200 μL of elution buffer. Protein concentrations were determined using the Bradford assay, and the total protein yield was calculated based on the measured pro…
Yield analysis of site-specific chemical monoubiquitination of SSPP5CSK305C.
Total protein amount (μg)	Yield of site-specific chemically monoubiquitinated SSPP5CSK305C(μg)	Unmodified protein (μg)
2.57	2.2	0.37
